# Supplementary material for: A novel Fish Protein Hydrolysate supplement enhances honey bee foraging activity and colony strength: A pilot study
Source: PLoS One. 2025 May 14;20(5):e0323423. doi: 10.1371/journal.pone.0323423 (PMC12077767; doi:10.1371/journal.pone.0323423)
Supplement: S1 File — (XLSX) [file pone.0323423.s001.xlsx]

## Sheet: Raw data_Colony parameters
Treatment	Time	Colony	Brood comb area (cm2)	Honey comb area (cm2)	Beebread comb area (cm2)
Control	0	1	1298	257	346.993
Control	0	2	1462	179	85.4535
Control	0	3	980	218	216.223
Treatment	0	4	1209	255	70.8724
Treatment	0	5	1315	301.4	216.428
Treatment	0	6	982	425.317	290
Control	2	1	2657	408	422
Control	2	2	2626	390	345
Control	2	3	2415	443	478
Treatment	2	4	2480	848	204
Treatment	2	5	2801	968	461
Treatment	2	6	2767	928	198
Control	4	1	3434	671	572
Control	4	2	3645	514	525
Control	4	3	3825	645	559
Treatment	4	4	4486	794	860
Treatment	4	5	4129	836	762
Treatment	4	6	3969	815	590
Control	6	1	4129	1402	720
Control	6	2	3916	1573	627
Control	6	3	4021	1510	681
Treatment	6	4	5388	1582	1481
Treatment	6	5	4700	1558	1292
Treatment	6	6	5206	1416	1122

## Sheet: Raw data_foraging activity
Treatment	time	colony	Number of incoming foragers	number of outgoing foragers
Control	0	1	57	63
Control	0	2	59	52
Control	0	3	44	49
Treatment	0	4	77	76
Treatment	0	5	49	53
Treatment	0	6	30	36
Control	1	1	75	80
Control	1	2	64	79
Control	1	3	60	59
Treatment	1	4	70	110
Treatment	1	5	75	59
Treatment	1	6	70	64
Control	2	1	51	70
Control	2	2	65	61
Control	2	3	70	49
Treatment	2	4	94	84
Treatment	2	5	66	67
Treatment	2	6	64	69
Control	3	1	82	77
Control	3	2	76	110
Control	3	3	89	104
Treatment	3	4	115	141
Treatment	3	5	185	145
Treatment	3	6	76	107
Control	4	1	71	102
Control	4	2	102	84
Control	4	3	95	99
Treatment	4	4	151	140
Treatment	4	5	114	148
Treatment	4	6	100	91
Control	5	1	76	82
Control	5	2	117	105
Control	5	3	92	94
Treatment	5	4	130	140
Treatment	5	5	130	111
Treatment	5	6	117	104
Control	6	1	73	78
Control	6	2	118	101
Control	6	3	89	91
Treatment	6	4	118	145
Treatment	6	5	144	100
Treatment	6	6	99	120

## Sheet: Table S1 & S2
	Table S1: Effects of winter weekly feeding of honey bee colonies (n=3) for 6 weeks on sugar syrup supplemented with 2% fish protein hydrolysate (FPH) extract on comb areas of bee brood , honey, and bee bread before and after treatment treatment
	Time (weeks)	Brood				Honey				Bee bread
		Control		Treartment		Control		Treartment		Control		Treartment
		Mean	SEM	Mean	SEM	Mean	SEM	Mean	SEM	Mean	SEM	Mean	SEM		SEM	Standard error mean
	0	1246.67	64.3843	1168.67	75.5001	218	22.5167	327.239	50.8356	216.223	75.5001	192.433	64.3843
	2	2566	38.553	2682.67	38.553	413.667	15.5599	914.667	35.2767	415	66.7757	287.667	86.684
	4	3634.67	14.0119	4194.67	78.912	610	48.5833	815	12.1244	552	14.0119	737.333	78.912
	6	4022	26.9629	5098	103.683	1495	49.93	1518.67	51.7988	676	26.9629	1298.33	103.683
	Table S2: Effects of winter weekly feeding of honey bee colonies (n=3) for 6 weeks on sugar syrup supplemented with 2% fish protein hydrolysate (FPH) extract on foragers activity: number of incoming foragers and outgoing foragers before and after treatmenttreatment treatment
	Time (weeks)	Number of incoming foragers				Number of outgoing foragers
		Control		Treatment		Control		Treatment
		Mean	SEM	Mean	SEM	Mean	SEM	Mean	SEM
	0	53.3333	4.70225	52	13.6504	54.6667	4.25572	55	11.5902
	1	66.3333	4.48454	71.6667	1.66667	72.6667	6.83943	77.6667	16.231
	2	62	5.68624	74.6667	9.68389	60	6.08276	73.3333	5.36449
	3	82.3333	3.75648	125.333	31.887	97	10.1489	131	12.0554
	4	89.3333	9.38675	121.667	15.2133	95	5.56776	126.333	17.817
	5	95	11.9304	125.667	4.33333	93.6667	6.64162	118.333	11.0202
	6	93.3333	13.1698	120.333	13.0427	90	6.65833	121.667	13.0171
